# Supplementary material for: Detection of Colistin Sulfate on Piglet Gastrointestinal Tract Microbiome Alterations
Source: Vet Sci. 2022 Nov 29;9(12):666. doi: 10.3390/vetsci9120666 (PMC9787881; doi:10.3390/vetsci9120666)
Supplement: Supplementary file 1 [file vetsci-09-00666-s001.zip]

Archive with 1 entries (1 files):
- vetsci-2004510-supplementary.pdf
